# Supplementary material for: An Effective Package of Antioxidants for Avoiding Premature Failure in Polypropylene Random Copolymer Plastic Pipes under Hydrostatic Pressure and High Temperature
Source: Polymers (Basel). 2021 Aug 22;13(16):2825. doi: 10.3390/polym13162825 (PMC8400617; doi:10.3390/polym13162825)
Supplement: Supplementary file 1 [file polymers-13-02825-s001.zip]

Archive with 1 entries (1 files):
- polymers-1275339-supplementary.pdf
